# Supplementary material for: Structure-Based Optimization of 1,2,4-Triazole-3-Thione Derivatives: Improving Inhibition of NDM-/VIM-Type Metallo-β-Lactamases and Synergistic Activity on Resistant Bacteria
Source: Pharmaceuticals (Basel). 2023 Dec 2;16(12):1682. doi: 10.3390/ph16121682 (PMC10747250; doi:10.3390/ph16121682)
Supplement: Supplementary file 1 [file pharmaceuticals-16-01682-s001.zip]

Archive with 1 entries (1 files):
- pharmaceuticals-2728467-supplementary.pdf
